# Supplementary material for: Spores of Clostridioides difficile are toxin delivery vehicles
Source: Commun Biol. 2024 Jul 10;7:839. doi: 10.1038/s42003-024-06521-x (PMC11237016; doi:10.1038/s42003-024-06521-x)
Supplement: Supplementary file 3 — Supplementary Dataset [file 42003_2024_6521_MOESM3_ESM.xlsx]

## Sheet: Fig.2b PtcdR
wt	tcdR
414.54	270.621
278.782	180.103
186.54	444.172
221.058	351.966
437.333	216.586
484.678	352.483
641.644	203.414
300.471	361.828
338.368	227.862
344.54	256.862
447.506	455.862
365.264	193.483
253.851	319.552
165.333	368.069
144.609	279.828
286.885	233.448
281.678	242.207
184.471	182.552
370.195	283.552
489.54	267.724
448.471	302.621
374.609	301.034
540.126	306.172
466.885	267.655
317.575	487.161
376.402	527.058
224.54	256.713
355.264	409.058
238.954	294.816
366.23	293.885
289.092	230.058
424.023	214.816
203.322	184.609
278.46	390.782
432.218	379.058
384.977	372.506
343.77	264.885
327.46	545.333
349.977	357.885
252.149	395.402
246.287	303.437
422.494	552.195
376.563	228.713
436.287	584.885
349.494	477.299
432.322	360.437
283.77	277.713
302.391	342.506
147.632	278.126
494.598	188.506
285.701	225.092
315.563	413.782
279.149	390.678
199.977	261.058
259.322	338.368
301.425	346.678
271.483	353.644
457.897	274.782
255.035	468.23
361.069	179.54
467.31	218.851
343.586	449.299
231.448	261.54
403.414	264.575
587.138	579.609
375.034	197.954
189.379	179.126
359.793	399.23
595.207	286.816
237.552	382.575
266.667	378.092
261.529	268.851
356.494	233.609
227.736	428.575
388.356	265.851
304.08	241.437
225.942	206.506
298.977	250.471
252.081	208.586
312.874	294.655
241.012	495.828
228.425	252
407.356	240.035
335.46	262.966
344.287	343.069
244.908	250.897
318.391	315.31
437.563	359.621
340.115	235.103
259.046	429.276
269.115	247.276
550.356	326.379
357.149	143.862
388.276	294.414
427.276	238.517
372.034	271.828
251.793	388.103
168.862	324.483
196.69	375.897
416.759	289.621
526.759	275.793
459.138	240.345
287.31	249.345
	189.483
	156.276

## Sheet: Fig.2b PtcdA
wt	tcdRC
2477.09	1553.83
965.575	1085.69
891.368	772.207
1124.88	660.862
1488.82	4386.52
2359.99	6427.38
1522.99	2504.69
1935.26	1777.55
1244.19	1597.52
761.989	1551.83
1024.4	1706.97
1394.02	1182.86
1227.47	4144.31
1000.44	1667.52
897.816	2892.52
1135.26	5297.38
3066.61	2139.72
1342.23	2184.97
716.747	2069.59
2286.61	2522.24
2822.61	3093.1
6946.78	5021.76
5870.75	2189.31
2795.71	3198.52
2263.37	2277.86
1430.95	1536.41
1168.99	1130.9
2486.4	661.517
5408.61	1073.69
3132.33	2183.48
908.058	1999.28
1088.06	1359.97
4047.99	3487.55
2527.85	3381.03
910.816	826.138
1601.26	3975.59
1448.13	6308.86
1026.85	5574.24
1993.16	857.31
2569.3	937.517
979.885	587.862
721.368	3820.72
1163.06	4002.79
1954.4	1804.66
623.092	1101.28
652.092	2780.83
612.299	3094.59
1567.51	1100.97
1166.23	902.966
1021.64	1236.86
2106.37	3203.28
1693.4	2887.62
1269.75	1842.59
518.747	1641.69
505.126	1588.66
407.023	1084.1
804.54	1076.83
1260.95	1933.69
3465.71	1430.45
1090.23	1576.41
1297.37	4723.1
1599.06	1647.79
2417.51	1840.97
2210.61	3300.76
1678.99	588.345
1914.47	141.517
1055.54	136.862
561.989	381.276
2462.64	249.414
953.023	392.276
1100.47	1122.59
810.299	260.31
1421.88	755.759
3602.16	853
2109.57	1686.48
1799.58	920.172
3508.06	572
2306.02	2403.9
2346.02	1616.83
3952.64	1098.48
2180.57	3587.86
2734.23	976.552
993.575	1391.66
3353.44	274.241
1521.02	3602.28
4667.02	3137.31
1729.64	4322.52
2927.61	507.448
911.713	606.207
1824.78	3151.48
2260.02	3103.17
4651.26	2278
3166.71	2532.55
1277.26	2428.83
596.747	1783.83
806.264	3169.48
1564.58	1187.79
2477.09	2265.24
965.575	3428.76
891.368	3024.14

## Sheet: Fig.3c PtcdA
wt	sigD
110.264	13.1149
123.839	15.7356
160.908	16.5632
167.483	19.7356
173.126	21.2184
174.471	21.7356
199.644	23.3563
217.759	24.6667
217.839	31.2874
250.747	35.4253
260.057	36.2184
261.368	42.3678
263.793	42.7011
266.023	44.908
274.724	49.6667
279.77	54.2184
314.494	54.4253
326.264	54.8161
340.287	58.046
342.448	60.1149
362.092	64.3678
406.885	66.5402
413.851	72.1839
424.379	74.1839
443.23	74.3563
469.287	81.6322
474.402	82.7816
476.874	84.9195
488.529	86.0805
571.195	86.977
593.782	87.4943
603.839	95.9885
612.471	99.5977
616.667	104.092
619.379	105.23
627.529	108.011
628.092	113.644
628.092	115.943
628.092	118.471
669.023	122.954
715.115	123.149
739.598	126.195
754.23	129.115
758.149	133.494
786.483	137.954
786.851	142.805
787.92	146.402
792.356	146.46
799.977	148.425
805.276	149.736
807.908	149.736
816.149	149.839
834.333	153.184
865.092	154.356
898.724	157.299
972.575	165.989
1126.54	176.736
1129.37	179.609
1129.37	205.092
1129.63	205.839
1157.77	215.425
1175.44	230.253
1177.93	251.126
1234.71	252.046
1243.09	256.494
1276.2	259.747
1341.47	262.632
1341.47	269.494
1440.78	269.954
1488.82	273.046
1600.09	282.218
1644.57	326.609
1670.66	326.609
1677.16	328.736
1842.61	340.368
1859.33	347.736
1893.26	349.908
1913.99	353.391
1922.55	365.736
1936.89	394.057
1979.83	402.563
2080.66	418.736
2148.16	419.368
2200	437.713
2292.05	604.851
2664.54	637.506
2929.03	654.391
2935.26	683.23
	803.184
	819.126
	903.046
	1028.11
	1058.01

## Sheet: Fig.3c PtcdR
wt	sigD
703.034	674.034
705.414	730.931
713	735.483
728.345	748.69
735.862	750.931
749.862	757.448
759.828	798.552
769.862	820.414
771.069	821.345
783.241	833
791.897	837.759
798.31	839.345
819.138	843.034
836.586	843.931
855.276	848.586
872.069	851.517
884.586	851.759
899	851.828
909.621	855
913.207	869.31
914.069	877.379
920.759	897
923.897	902.724
955.69	920.69
985.621	945
1004.93	951.966
1067.17	961.724
1067.9	963.517
1072.79	1045.07
1076.83	1075.93
1100.48	1090.03
1173.79	1117.45
1253.93	1274
1303.76	1299.34

## Sheet: Fig.4c
wt	sigG	spoVT
1124.17	895.966	1043.14
1177.9	946.897	1102
1190.86	950.172	1117.66
1203.62	959.138	1124.93
1217.79	976.552	1155.03
1222.21	1011.9	1157.55
1224.38	1016.83	1158.38
1245.21	1025.28	1163.28
1246.21	1037.76	1168.34
1297.38	1057.9	1174.28
1298.21	1080.41	1178.79
1318.55	1090.76	1180.52
1320.14	1093.59	1182.52
1336.48	1103.86	1187.66
1337.55	1104.28	1190.79
1365.62	1107.9	1201.76
1372.72	1112.69	1217.66
1377.1	1113.59	1219.62
1380.38	1118.79	1227.93
1390.72	1119.97	1230.59
1396.31	1145.21	1253.41
1403.21	1159.03	1275.03
1410.28	1184.79	1278.69
1441.38	1208.55	1280.1
1454.69	1211.55	1288.45
1458	1245	1292.86
1477.69	1265.76	1296.86
1517.45	1271.28	1306.07
1522.07	1286.07	1310.07
1539.66	1290.1	1322.28
1543.97	1301.21	1338.21
1567.9	1315.03	1343.62
1599.21	1321.38	1349.72
1601.69	1326.1	1364.59
1622	1338.38	1393.31
1662.69	1345.72	1407.41
1672.17	1346.55	1427.93
1700.86	1374.03	1429.34
1723.24	1451.45	1438.52
1820.79	1499.17	1490.69
1893.14	1511.03	1497.59
1897	1519.52	1539.24
1957.69	1576.1	1549.69
2053.24	1590.59	1593.79
2085.83	1661.31	1598.9
2181.31	1777.48	1645.97
2253.17	1800.59	1657.69
2258.79	1831	1665.66
2347.34	2065.72	1691.83
2403.14	2364.34

## Sheet: Fig.6b
Spore dose		630Δerm			ΔtcdR			tcdRC			ΔtcdA			ΔtcdB			ΔtcdAΔtcdB			tcdRFS			tcdRMC			sleC			R20291
0		3.22004	1.34995	0.897868	6.74847	0.564972	1.42857	4.71888	1.39738	1.05708	4.89796	2.58065	4.19162	2.63158	2.20884	3.58056	0.787402	2.63692	2.41187	1.67364	2.07006	3.6036	1.51976	0.652529	1.7341	3.66795	4.12844	2.40964	0.539568	1.40105	4.77707
5000000		100	99.8716	99.6942	3.54331	1.96507	1.23457	97.5556	43.8326	87.291	93.733	94.081	100	98.419	95.9893	94.8718	1.50754	2.17755	1.59011	100	83.3882	100	100	99.8459	99.5556	100	100	100	35.52	30.0242	97.8261
2,5e+006		100	99.3717	87.8234	3.57815	1.23288	1.43541	84.5339	21.8487	54.1063	55.0877	59.0296	63.8418	84.8	81.1321	75.5319	1.51261	1.8797	1.71429	100	52.3511	99.6667	100	99.3603	100	100	100	100	14.7541	24.4624	90.3955
1,25e+006		100	91.9799	58.9646	3.85802	1.92616	1.94715	73.1651	18.7565	29.2373	28	22.0974	34.1176	53.616	62.0155	75.2	0.660502	1.77253	0.749064	100	39.5062	97.4432	99.8344	92.7114	97.6744	98.3819	98.3333	96.7532	6.83453	12.9496	84.0517
625000		99.2685	74.0872	35.8467	2.71493	0.988701	1.24805	58.6634	12	23.2044	8.39552	10.0719	15.1852	37.0927	36.2745	23.7885	2.76817	0.995025	1.00251	100	17.686	91.1765	97.5734	75.5859	87.8873	92.8767	91.2879	95.203	2.7668	4.46429	61.9318
313000		95.4808	37.7886	23.8499	3.22581	1.05263	0.557103	42.029	4.15385	13.9293	7.15667	6.36704	5.66038	26.3858	24.1573	19.6507	0.566251	0.770925	1.62037	100	9.24658	70.405	81.9975	77.5362	72.7273	76.5517	80.9756	80.7512	1.77419	6.96721	23.8532
156000		77.9022	16.8945	15.7438	3.125	0.914286	0.643087	29.6774	3.50877	10.4882	5.48926	4.07125	3.63636	8.94632	13.941	6.44068	1.30435	1.04575	1.2285	100	5.11727	35.4348	78.0606	67.4194	56.2827	55.6667	62.4079	52.2581	1.55172	1.81159	19.7917
78100		51.1527	8.10398	4.64481	3.31384	1.43172	0.596659	25.2294	3.2646	5.72289	8.48126	2.98851	3.38983	6.66667	7.64588	6.93333	1.33556	1.38889	2.46305	98.4772	4.72222	25.6637	57.193	29.8667	45	36.5766	43.75	38.3333	2.39521	3.80623	10.5556
